# Supplementary material for: Synthesis of Metal-Loaded Carboxylated Biopolymers with Antibacterial Activity through Metal Subnanoparticle Incorporation
Source: Antibiotics (Basel). 2022 Mar 24;11(4):439. doi: 10.3390/antibiotics11040439 (PMC9031093; doi:10.3390/antibiotics11040439)
Supplement: Supplementary file 1 [file antibiotics-11-00439-s001.zip]

Archive with 1 entries (1 files):
- antibiotics-1629887-supplementary.pdf
